# Supplementary material for: Sex Differences in Fecal Microbiome Composition and Function of Dromedary Camels in Saudi Arabia
Source: Animals (Basel). 2022 Dec 5;12(23):3430. doi: 10.3390/ani12233430 (PMC9736497; doi:10.3390/ani12233430)
Supplement: Supplementary file 1 [file animals-12-03430-s001.zip]

Archive with 1 entries (1 files):
- animals-1947937-supplementary.pdf
